# Supplementary material for: Artificial Intelligence of Things for Next-Generation Predictive Maintenance
Source: Sensors (Basel). 2025 Dec 16;25(24):7636. doi: 10.3390/s25247636 (PMC12737171; doi:10.3390/s25247636)
Supplement: Supplementary file 1 [file sensors-25-07636-s001.zip]

Archive with 1 entries (1 files):
- sensors-3998014-supplementary.pdf
